# Supplementary material for: NCAPG2 Maintains Cancer Stemness and Promotes Erlotinib Resistance in Lung Adenocarcinoma
Source: Cancers (Basel). 2022 Sep 9;14(18):4395. doi: 10.3390/cancers14184395 (PMC9497119; doi:10.3390/cancers14184395)
Supplement: Supplementary file 1 [file cancers-14-04395-s001.zip]

Archive with 1 entries (1 files):
- cancers-1839290-supplementary.pdf
